# Supplementary material for: A Breathable, Highly Sensitive, and Wearable Piezoresistive Sensor with a Wide Detection Range Based on Gradient Porous PU@MXene/CNT Film for Electronic Skin
Source: Polymers (Basel). 2025 May 30;17(11):1530. doi: 10.3390/polym17111530 (PMC12158107; doi:10.3390/polym17111530)
Supplement: Supplementary file 1 [file polymers-17-01530-s001.zip]

Archive with 1 entries (1 files):
- polymers-3630374-supplementary.pdf
